# Supplementary material for: Comparing cost and print time estimates for six commercially-available 3D printers obtained through slicing software for clinically relevant anatomical models
Source: 3D Print Med. 2021 Jan 6;7:1. doi: 10.1186/s41205-020-00091-4 (PMC7786189; doi:10.1186/s41205-020-00091-4)
Supplement: Supplementary file 1 — Additional file 1. Appendix A. [file 41205_2020_91_MOESM1_ESM.xlsx]

## Sheet: Prusa i3 MK3S
	PRUSA 20%	PRUSA 0.2MM LAYER HEIGHT SPEED				PRUSA 15%	PRUSA 0.2MM LAYER HEIGHT SPEED					PRUSA 20%	PRUAS 0.15MM SPEED				PRUSA 15%	PRUAS 0.15MM SPEED					PRUSA 20%	PRUSA 0.3MM DRAFT				PRUSA 15%	PRUSA 0.3MM DRAFT
HORIZONTAL	TIME (MIN)	VOLUME (CC)	HEIGHT (MM)	CALCULATED COST USD		TIME (MIN)	VOLUME (CC)	HEIGHT (MM)	CALCULATED COST USD		HORIZONTAL	TIME (MIN)	VOLUME (CC)	HEIGHT (MM)	CALCULATED COST USD		TIME (MIN)	VOLUME (CC)	HEIGHT (MM)	CALCULATED COST USD		HORIZONTAL	TIME (MIN)	VOLUME (CC)	HEIGHT (MM)	CALCULATED COST USD		TIME (MIN)	VOLUME (CC)	HEIGHT (MM)	CALCULATED COST USD
NICO DRF	210	22.381	37.8	0.555049		206	21.865	37.8	0.542252		NICO DRF	268	20.265	37.7	0.502572		261	19.806	37.7	0.491189		NICO DRF	185	23.632	37.7	0.586074		183	23.24	37.7	0.576352
DISTAL HUMERUS	291	31.233	42.8	0.774578		287	30.445	42.8	0.755036		DISTAL HUMERUS	372	28.162	42.8	0.698418		361	27.459	42.8	0.680983		DISTAL HUMERUS	254	32.623	42.8	0.80905		251	31.863	42.8	0.790202
CALC FX	694	69.219	51.2	1.71663		684	67.069	51.2	1.66331		CALC FX	900	63.837	51.2	1.58316		873	62.031	51.2	1.53837		CALC FX	556	71.319	51.2	1.76871		551	69.549	51.2	1.72482
SPINE TUMOR	1739	174.133	97	4.3185		1723	171.534	97	4.25404		SPINE TUMOR	2228	166.173	96.95	4.12109		2202	163.684	96.95	4.05936		SPINE TUMOR	UNABLE TO PRINT	Empty layers detected, the output would not be printable.				UNABLE TO PRINT	Empty layers detected, the output would not be printable.
PILON FX	509	54.056	48.8	1.34059		502	53.108	48.65	1.31708		PILON FX	661	49.788	48.65	1.23474		651	49.139	48.65	1.21865		PILON FX	448	53.059	51.5	1.31586		444	52.023	51.5	1.29017
TIBIAL PLATEAU FX	1489	119.168	77.5	2.95537		1486	118.693	77.5	2.94359		TIBIAL PLATEAU FX	2004	121.259	80.3	3.00722		2001	121.066	80.3	3.00244		TIBIAL PLATEAU FX	1429	118.28	77.5	2.93334		1428	117.913	77.5	2.92424
FEMORAL IT FX	1516	140.62	74.8	3.48738		1502	138.059	74.8	3.42386		FEMORAL IT FX	1901	131.095	74.9	3.25116		1868	128.887	74.9	3.1964		FEMORAL IT FX	1337	143.861	74.9	3.56775		1329	141.567	74.9	3.51086
	PRUSA 20%					PRUSA 15%						PRUSA 20%					PRUSA 15%						PRUSA 20%					PRUSA 15%
VERTICAL	TIME (MIN)	VOLUME (CC)	HEIGHT (MM)			TIME (MIN)	VOLUME (CC)	HEIGHT (MM)			VERTICAL	TIME (MIN)	VOLUME (CC)	HEIGHT (MM)			TIME (MIN)	VOLUME (CC)	HEIGHT (MM)			VERTICAL	TIME (MIN)	VOLUME (CC)	HEIGHT (MM)			TIME (MIN)	VOLUME (CC)	HEIGHT (MM)
NICO DRF	264	18.532	110.95	0.459594		257	17.898	110.9	0.44387		NICO DRF	325	16.967	110.95	0.420782		313	16.415	110.95	0.407092		NICO DRF	210	19.807	110.8	0.491214		206	19.335	110.8	0.479508
DISTAL HUMERUS	267	27.506	56.2	0.682149		264	26.599	56.2	0.659655		DISTAL HUMERUS	352	24.984	56.15	0.619603		343	24.177	56.15	0.59959		DISTAL HUMERUS	221	28.595	56.3	0.709156		219	27.841	56.3	0.690457
CALC FX	713	68.629	90.6	1.702		701	66.261	90.6	1.64327		CALC FX	935	62.471	90.5	1.54928		906	60.547	90.5	1.50157		CALC FX	590	71.175	90.5	1.76514		583	68.98	90.5	1.7107
SPINE TUMOR	1626	158.191	108.8	3.92314		1610	155.792	108.8	3.86365		SPINE TUMOR	2060	149.97	108.8	3.71926		2037	148.558	108.8	3.68424		SPINE TUMOR	UNABLE TO PRINT	Empty layers detected, the output would not be printable.				UNABLE TO PRINT	Empty layers detected, the output would not be printable.
PILON FX	470	46.154	88.6	1.14462		463	44.901	88.6	1.11354		PILON FX	628	42.83	88.55	1.06218		615	42.025	88.55	1.04222		PILON FX	416	49.122	88.4	1.21823		411	47.815	88.4	1.18581
TIBIAL PLATEAU FX	1863	138.399	116.8	3.4323		1851	136.502	116.8	3.38525		TIBIAL PLATEAU FX	2672	135.373	116.9	3.35725		2645	133.847	116.9	3.31941		TIBIAL PLATEAU FX	1610	139.661	116.9	3.46359		1601	137.402	116.9	3.40757
FEMORAL IT FX	1448	132.908	154.6	3.29612		1434	129.724	154.6	3.21716		FEMORAL IT FX	1905	124.622	154.55	3.09063		1872	122	154.55	3.0256		FEMORAL IT FX	1360	138.572	154.4	3.43659		1351	135.635	154.4	3.36375
	PRUSA 20%					PRUSA 15%						PRUSA 20%					PRUSA 15%						PRUSA 20%					PRUSA 15%
45 DEGREES	TIME (MIN)	VOLUME (CC)	HEIGHT (MM)			TIME (MIN)	VOLUME (CC)	HEIGHT (MM)			45 DEGREES	TIME (MIN)	VOLUME (CC)	HEIGHT (MM)			TIME (MIN)	VOLUME (CC)	HEIGHT (MM)			45 DEGREES	TIME (MIN)	VOLUME (CC)	HEIGHT (MM)			TIME (MIN)	VOLUME (CC)	HEIGHT (MM)
NICO DRF	293	20.624	92.2	0.511475		291	20.056	92.2	0.497389		NICO DRF	367	18.506	92.3	0.458949		362	17.964	92.3	0.445507		NICO DRF	285	23.513	92.3	0.583122		284	22.926	92.3	0.568565
DISTAL HUMERUS	303	32.496	50.2	0.805901		299	31.691	50.2	0.785937		DISTAL HUMERUS	386	29.457	50.15	0.730534		375	28.732	50.15	0.712554		DISTAL HUMERUS	261	32.796	46.3	0.813341		258	32.069	46.3	0.795311
CALC FX	730	72.958	78	1.80936		720	70.727	78	1.75403		CALC FX	943	66.673	78.05	1.65349		916	64.814	78.05	1.60739		CALC FX	614	76.209	77.9	1.88998		608	74.336	77.9	1.84353
SPINE TUMOR	1952	206.693	143	5.12599		1935	204.353	143	5.06795		SPINE TUMOR	2468	199.413	143	4.94544		2445	197.954	143	4.90926		SPINE TUMOR	1924	219.033	143	5.43202		1917	217.167	143	5.38574
PILON FX	526	50.024	76	1.2406		518	48.707	76	1.20793		PILON FX	693	46.118	75.95	1.14373		681	45.343	75.95	1.12451		PILON FX	474	51.37	80	1.27398		469	50.249	80	1.24618
TIBIAL PLATEAU FX	1917	152.617	101.7	3.7849		1907	151.231	101.7	3.75053		TIBIAL PLATEAU FX	2640	149.121	102.2	3.6982		2627	148.321	102.2	3.67836		TIBIAL PLATEAU FX	1739	157.121	96.7	3.8966		1733	155.769	96.7	3.86307
FEMORAL IT FX	1648	159.148	108.4	3.94687		1633	156.226	108.4	3.8744		FEMORAL IT FX	2124	150.663	108.35	3.73644		2093	148.585	2093	3.68491		FEMORAL IT FX	1572	166.75	108.2	4.1354		1563	164.201	108.2	4.07218

## Sheet: Formlabs Form 2
		FORM2	layer height 0.05mm					FORM2	layer height 0.10mm
	PREFORM						PREFORM
HORIZONTAL	TIME (MIN)	VOLUME (ML)	HEIGHT (MM)	CALCULATED COST USD		HORIZONTAL	TIME (MIN)	VOLUME (ML)	HEIGHT (MM)	CALCULATED COST USD
NICO DRF	335	29.58	44.9	5.29482		NICO DRF	219	29.89	44.9	5.35031
DISTAL HUMERUS	401	42.64	49.7	7.63256		DISTAL HUMERUS	260	42.61	49.7	7.62719
CALC FX	557	83.47	58.2	14.9411		CALC FX	413	99.67	58.2	17.8409
PILON FX	500	61.43	55.8	10.996		PILON FX	327	60.95	55.8	10.9101
TIBIAL PLATEAU FX	1049	155.63	88.3	27.8578		TIBIAL PLATEAU FX	678	156.28	88.3	27.9741
SPINE TUMOR	1103	159.07	104	28.4735		SPINE TUMOR	707	159.3	104	28.5147
FEMORAL IT FX	does not fit on build plate	does not fit on build plate	does not fit on build plate			FEMORAL IT FX	does not fit on build plate	does not fit on build plate	does not fit on build plate
	PREFORM						PREFORM
VERTICAL	TIME (MIN)	VOLUME (ML)	HEIGHT (MM)			VERTICAL	TIME (MIN)	VOLUME (ML)	HEIGHT (MM)
NICO DRF	650	25.65	118.6	4.59135		NICO DRF	361	24.35	118.6	4.35865
DISTAL HUMERUS	446	40.3	63.2	7.2137		DISTAL HUMERUS	280	40.33	63.2	7.21907
CALC FX	788	94.35	97.5	16.8886		CALC FX	486	94.49	97.5	16.9137
PILON FX	662	56.89	95.7	10.1833		PILON FX	397	55.92	95.7	10.0097
TIBIAL PLATEAU FX	1272	160.88	123.9	28.7975		TIBIAL PLATEAU FX	783	160.06	123.9	28.6507
SPINE TUMOR	1123	152.13	115.7	27.2313		SPINE TUMOR	704	151.73	115.7	27.1597
FEMORAL IT FX	1288	150.26	161.5	26.8965		FEMORAL IT FX	770	149.55	161.5	26.7694
	PREFORM						PREFORM
45 DEGREES	TIME (MIN)	VOLUME (ML)	HEIGHT (MM)			45 DEGREES	TIME (MIN)	VOLUME (ML)	HEIGHT (MM)
NICO DRF	573	27.87	99.7	4.98873		NICO DRF	336	28.3	99.7	5.0657
DISTAL HUMERUS	420	43.66	53.8	7.81514		DISTAL HUMERUS	270	43.19	53.8	7.73101
CALC FX	755	98.77	85	17.6798		CALC FX	478	98.47	85	17.6261
PILON FX	644	61.92	85.2	11.0837		PILON FX	404	63.28	85.2	11.3271
TIBIAL PLATEAU FX	1281	156.33	134.5	27.9831		TIBIAL PLATEAU FX	785	155.53	134.5	27.8399
SPINE TUMOR	1413	176.23	150.2	31.5452		SPINE TUMOR	871	174.7	150.2	31.2713
FEMORAL IT FX	does not fit on build plate	does not fit on build plate	does not fit on build plate			FEMORAL IT FX	does not fit on build plate	does not fit on build plate	does not fit on build plate

## Sheet: Formlabs Form 3
		FORM3	layer height 0.05mm					FORM3	layer height 0.10mm
	PREFORM						PREFORM
HORIZONTAL	TIME (MIN)	VOLUME (ML)	HEIGHT (MM)	CALCULATED COST USD		HORIZONTAL	TIME (MIN)	VOLUME (ML)	HEIGHT (MM)	CALCULATED COST USD
NICO DRF	272	30.41	44.9	5.44339		NICO DRF	160	30.28	44.9	5.42012
DISTAL HUMERUS	346	42.76	49.7	7.65404		DISTAL HUMERUS	208	43.54	49.7	7.79366
CALC FX	579	98.81	58.2	17.687		CALC FX	364	99.2	58.2	17.7568
PILON FX	501	61.68	55.8	11.0407		PILON FX	311	62.05	55.8	11.1069
TIBIAL PLATEAU FX	1234	158.32	88.3	28.3393		TIBIAL PLATEAU FX	792	159.52	88.3	28.5541
SPINE TUMOR	1347	163.63	104	29.2898		SPINE TUMOR	839	164.1	104	29.3739
FEMORAL IT FX	does not fit on build plate	does not fit on build plate	does not fit on build plate			FEMORAL IT FX	does not fit on build plate	does not fit on build plate	does not fit on build plate
	PREFORM						PREFORM
VERTICAL	TIME (MIN)	VOLUME (ML)	HEIGHT (MM)			VERTICAL	TIME (MIN)	VOLUME (ML)	HEIGHT (MM)
NICO DRF	536	25.49	118.6	4.56271		NICO DRF	244	25.85	118.6	4.62715
DISTAL HUMERUS	387	40.42	63.2	7.23518		DISTAL HUMERUS	218	40.65	63.2	7.27635
CALC FX	666	93.74	97.5	16.7795		CALC FX	389	93.87	97.5	16.8027
PILON FX	619	58.45	95.7	10.4626		PILON FX	348	57.89	95.7	10.3623
TIBIAL PLATEAU FX	1406	165.49	123.9	29.6227		TIBIAL PLATEAU FX	901	166.36	123.9	29.7784
SPINE TUMOR	1288	152.96	115.7	27.3798		SPINE TUMOR	794	154.34	115.7	27.6269
FEMORAL IT FX	1290	153.12	161.5	27.4085		FEMORAL IT FX	759	153.43	161.5	27.464
	PREFORM						PREFORM
45 DEGREES	TIME (MIN)	VOLUME (ML)	HEIGHT (MM)			45 DEGREES	TIME (MIN)	VOLUME (ML)	HEIGHT (MM)
NICO DRF	451	28.2	99.7	5.0478		NICO DRF	242	29.94	99.7	5.35926
DISTAL HUMERUS	368	44.21	53.8	7.91359		DISTAL HUMERUS	218	44.34	53.8	7.93686
CALC FX	674	99.86	85	17.8749		CALC FX	409	100.98	85	18.0754
PILON FX	637	64.89	85.2	11.6153		PILON FX	374	65.11	85.2	11.6547
TIBIAL PLATEAU FX	1448	159.25	134.5	28.5057		TIBIAL PLATEAU FX	875	159.72	134.5	28.5899
SPINE TUMOR	1660	179.7	150.2	32.1663		SPINE TUMOR	1011	180.96	150.2	32.3918
FEMORAL IT FX	does not fit on build plate	does not fit on build plate	does not fit on build plate			FEMORAL IT FX	does not fit on build plate	does not fit on build plate	does not fit on build plate

## Sheet: Stratasys F370
STRATASYS						STRATASYS						STRATASYS
F370	0.013in layer height	f123 abs	f123 OSR support			F370	0.013in layer height	f123 abs	f123 OSR support			F370	0.01in layer height	f123 abs	f123 OSR support
20% infill	time	model material (in3)	support material (in3)	CALCULATED COST USD		15% infill	time	model material (in3)	support material (in3)	CALCULATED COST USD		20% infill	time	model material (in3)	support material (in3)	CALCULATED COST USD
HORIZONTAL						HORIZONTAL						HORIZONTAL
NICO DRF	116	1.087	1.016	6.46968		NICO DRF	115	1.074	1.016	6.42917		NICO DRF	142	1.226	0.894	6.53283
DISTAL HUMERUS	167	1.387	1.12	7.72015		DISTAL HUMERUS	164	1.375	1.12	7.68275		DISTAL HUMERUS	205	1.581	1.059	8.13975
CALC FX	361	2.812	1.644	13.7509		CALC FX	356	2.738	1.644	13.5202		CALC FX	457	3.396	1.656	15.6074
SPINE TUMOR	1005	5.195	7.188	37.9947		SPINE TUMOR	1002	5.224	7.188	38.0851		SPINE TUMOR	1250	6.105	7.251	41.0219
PILON FX	301	2.125	2.106	13.0111		PILON FX	299	2.129	2.106	13.0236		PILON FX	386	2.4	2.117	13.9016
TIBIAL PLATEAU FX	921	4.747	5.379	31.1111		TIBIAL PLATEAU FX	918	4.75	5.379	31.1205		TIBIAL PLATEAU FX	1217	5.744	5.379	34.2184
FEMORAL IT FX	803	4.582	5.027	29.5291		FEMORAL IT FX	799	4.546	5.027	29.4169		FEMORAL IT FX	1010	5.494	5.037	32.4019
VERTICAL						VERTICAL						VERTICAL
NICO DRF	165	1.291	1.1	7.36028		NICO DRF	163	1.259	1.1	7.26055		NICO DRF	199	1.546	0.844	7.3785
DISTAL HUMERUS	162	1.429	0.956	7.35358		DISTAL HUMERUS	160	1.409	0.956	7.29125		DISTAL HUMERUS	198	1.638	0.879	7.7714
CALC FX	383	2.972	1.8	14.7227		CALC FX	377	2.894	1.8	14.4796		CALC FX	494	3.596	1.847	16.8101
SPINE TUMOR	865	5.103	6.128	34.4926		SPINE TUMOR	861	5.137	6.128	34.5986		SPINE TUMOR	1122	6.185	5.676	36.4938
PILON FX	262	2.264	1.4	11.3028		PILON FX	262	2.267	1.406	11.3303		PILON FX	350	2.577	1.482	12.527
TIBIAL PLATEAU FX	896	4.516	3.455	24.555		TIBIAL PLATEAU FX	895	4.556	3.448	24.6585		TIBIAL PLATEAU FX	1239	6.395	3.573	30.7692
FEMORAL IT FX	824	4.971	5.104	30.9751		FEMORAL IT FX	819	4.924	5.104	30.8286		FEMORAL IT FX	1020	5.864	4.962	33.3275
45 DEGREE						45 DEGREE						45 DEGREE
NICO DRF	164	1.209	1.16	7.28672		NICO DRF	163	1.151	1.16	7.10595		NICO DRF	200	1.433	1.02	7.56018
DISTAL HUMERUS	174	1.413	1.172	7.95892		DISTAL HUMERUS	171	1.402	1.172	7.92463		DISTAL HUMERUS	220	1.613	1.138	8.47912
CALC FX	388	2.928	1.826	14.6645		CALC FX	382	2.86	1.826	14.4525		CALC FX	488	3.54	1.837	16.6052
SPINE TUMOR	954	5.444	7.373	39.3319		SPINE TUMOR	950	5.47	7.373	39.4129		SPINE TUMOR	1214	6.367	7.047	41.2197
PILON FX	316	2.238	2.11	13.3754		PILON FX	314	2.258	2.11	13.4378		PILON FX	389	2.533	1.934	13.761
TIBIAL PLATEAU FX	968	4.54	4.608	28.1273		TIBIAL PLATEAU FX	964	4.59	4.655	28.4257		TIBIAL PLATEAU FX	1341	6.284	5.917	37.5334
FEMORAL IT FX	860	4.685	6.135	33.2111		FEMORAL IT FX	855	4.63	6.135	33.0397		FEMORAL IT FX	1090	5.635	5.704	34.8645

## Sheet: Stratasys J750
J750 digital anatomy
	high quality	0.014mm layer height										high mix	0.027mm layer height										high speed	0.027mm layer height
	print time	total material (g)	Agilus30clear	BoneMatrix	GelMatrix	TissueMatrix	VeroMagenta	VeroPureWhite	total support (g) SUP706	CALCULATED COST USD		print time	total material (g)	Agilus30clear	BoneMatrix	GelMatrix	TissueMatrix	VeroMagenta	VeroPureWhite	total support (g) SUP706	CALCULATED COST USD		print time	total material (g)	Agilus30clear	BoneMatrix	GelMatrix	TissueMatrix	VeroMagenta	VeroPureWhite	total support (g) SUP706	CALCULATED COST USD
HORIZONTAL
NICO DRF	300	149	19	19	19	19	19	54	108	64.6532		169	101	11	11	11	11	11	46	93	45.9362		86	101	11	11	11	11	11	46	89	45.4162
DISTAL HUMERUS	646	297	41	41	41	41	41	92	158	122.196		361	191	23	23	23	23	23	76	124	80.6667		200	203	25	25	25	25	25	78	111	83.1684
CALC FX	768	426	50	50	50	50	50	176	227	173.153		429	298	28	28	28	28	28	158	187	123.078		237	310	30	30	30	30	30	160	173	125.449
SPINE TUMOR	1635	845	105	105	105	105	105	320	942	408.818		922	578	59	59	59	59	59	283	878	306.863		501	602	63	63	63	63	63	287	845	310.956
PILON FX	692	336	44	44	44	44	44	116	219	142.888		389	224	25	25	25	25	25	99	185	99.2634		214	241	28	28	28	28	28	101	173	103.683
TIBIAL PLATEAU FX	1451	751	93	93	93	93	93	286	581	329.954		819	518	53	53	53	53	53	253	515	239.698		449	543	57	57	57	57	57	258	485	244.49
FEMORAL IT FX	1647	830	106	106	106	106	106	300	600	359.979		946	562	60	60	60	60	60	262	524	256.155		516	597	66	66	66	66	66	267	490	264.002
VERTICAL
NICO DRF	792	339	51	51	51	51	51	84	157	137.474		439	208	29	29	29	29	29	63	114	86.0835		217	202	28	28	28	28	28	62	88	80.6077
DISTAL HUMERUS	692	315	44	44	44	44	44	95	165	129.393		385	197	24	24	24	24	24	77	127	83.1525		211	220	28	28	28	28	28	80	112	89.2777
CALC FX	900	475	58	58	58	58	58	185	259	194.389		501	324	32	32	32	32	32	164	211	135.198		262	336	34	34	34	34	34	166	188	136.4
SPINE TUMOR	1866	920	120	120	120	120	120	320	773	413.661		1054	616	68	68	68	68	68	276	689	296.222		572	652	74	74	74	74	74	282	642	302.688
PILON FX	1077	487	69	69	69	69	69	142	296	205.603		601	304	38	38	38	38	38	114	240	134.276		324	328	42	42	42	42	42	118	213	139.15
TIBIAL PLATEAU FX	1968	991	126	126	126	126	126	361	571	410.768		1108	670	71	71	71	71	71	315	473	285.53		601	700	76	76	76	76	76	320	421	289.249
FEMORAL IT FX	1963	954	126	126	126	126	126	324	693	415.22		1124	638	72	72	72	72	72	278	602	292.679		591	662	76	76	76	76	76	282	548	294.043
45 DEGREE
NICO DRF	718	321	47	47	47	47	47	86	218	138.871		405	197	26	26	26	26	26	67	183	90.9243		201	191	25	25	25	25	25	66	160	85.8384
DISTAL HUMERUS	591	279	38	38	38	38	38	89	157	115.778		329	179	21	21	21	21	21	74	126	76.7349		182	191	23	23	23	23	23	76	114	79.3667
CALC FX	1066	543	69	69	69	69	69	198	308	224.43		596	362	38	38	38	38	38	172	253	153.85		324	386	42	42	42	42	42	176	229	159.113
SPINE TUMOR	2874	1340	184	184	184	184	184	420	1353	634.297		1626	875	105	105	105	105	105	350	1231	455.638		881	917	112	112	112	112	112	357	1155	460.429
PILON FX	976	450	62	62	62	62	62	140	335	197.544		547	290	35	35	35	35	35	115	287	135.332		297	308	38	38	38	38	38	118	266	138.89
TIBIAL PLATEAU FX	2061	1048	132	132	132	132	132	388	837	464.398		1161	710	74	74	74	74	74	340	742	333.571		631	746	80	80	80	80	80	346	693	339.776
FEMORAL IT FX	1678	862	108	108	108	108	108	322	845	402.187		974	595	62	62	62	62	62	285	777	299.712		516	618	66	66	66	66	66	288	739	302.847
Photopolymer	USD/gram
Agilus30clear	0.372222
BoneMatrix	0.3025
GelMatrix	0.372222
TissueMatrix	0.432258
VeroMagenta	0.308333
VeroPureWhite	0.308333
SUP706	0.13

## Sheet: LulzBot TAZ 6
CURA	LULZBOT TAZ 6	0.38 mm layer height				LULZBOT TAZ 6	0.38 mm layer height				CURA	LULZBOT TAZ 6	0.30 mm layer height	what is the layer height?			LULZBOT TAZ 6	0.30 mm layer height				CURA	LULZBOT TAZ 6	0.20 mm layer height				LULZBOT TAZ 6	0.20 mm layer height
	CURA 20%					CURA 15%						CURA 20%					CURA 15%						CURA 20%					CURA 15%
HORIZONTAL	TIME (MIN)	MASS (G)	HEIGHT (MM)	CALCULATED COST USD		TIME (MIN)	MASS (G)	HEIGHT (MM)	CALCULATED COST USD		HORIZONTAL	TIME (MIN)	MASS (G)	HEIGHT (MM)	CALCULATED COST USD		TIME (MIN)	MASS (G)	HEIGHT (MM)	CALCULATED COST USD		HORIZONTAL	TIME (MIN)	MASS (G)	HEIGHT (MM)	CALCULATED COST USD		TIME (MIN)	MASS (G)	HEIGHT (MM)	CALCULATED COST USD
NICO DRF	98	27	37.9	0.54		96	26	37.9	0.52		NICO DRF	127	28	37.9	0.56		124	27	37.9	0.54		NICO DRF	175	26	37.9	0.52		170	25	37.9	0.5
DISTAL HUMERUS	142	40	42.7	0.8		138	39	42.7	0.78		DISTAL HUMERUS	173	39	42.7	0.78		169	38	42.7	0.76		DISTAL HUMERUS	228	36	42.7	0.72		221	35	42.7	0.7
CALC FX	310	82	51.2	1.64		300	79	51.2	1.58		CALC FX	380	79	51.2	1.58		401	76	51.2	1.52		CALC FX	522	74	51.2	1.48		503	70	51.2	1.4
SPINE TUMOR	1141	381	97	7.62		1119	375	97	7.5		SPINE TUMOR	1366	358	97	7.16		1341	351	97	7.02		SPINE TUMOR	1847	324	97	6.48		1819	320	97	6.4
PILON FX	284	82	48.8	1.64		279	80	48.8	1.6		PILON FX	355	82	48.8	1.64		348	81	48.8	1.62		PILON FX	461	74	48.8	1.48		452	72	48.8	1.44
TIBIAL PLATEAU FX	861	244	81.3	4.88		857	243	81.3	4.86		TIBIAL PLATEAU FX	1057	234	81.3	4.68		1049	232	81.3	4.64		TIBIAL PLATEAU FX	1490	222	81.3	4.44		1481	223	81.3	4.46
FEMORAL IT FX	792	231	75	4.62		781	228	75	4.56		FEMORAL IT FX	996	235	75	4.7		976	229	75	4.58		FEMORAL IT FX	1363	218	75	4.36		1345	214	75	4.28
	CURA 20%					CURA 15%						CURA 20%					CURA 15%						CURA 20%					CURA 15%
VERTICAL	TIME (MIN)	MASS (G)	HEIGHT (MM)	CALCULATED COST USD		TIME (MIN)	MASS (G)	HEIGHT (MM)	CALCULATED COST USD		VERTICAL	TIME (MIN)	MASS (G)	HEIGHT (MM)	CALCULATED COST USD		TIME (MIN)	MASS (G)	HEIGHT (MM)	CALCULATED COST USD		VERTICAL	TIME (MIN)	MASS (G)	HEIGHT (MM)	CALCULATED COST USD		TIME (MIN)	MASS (G)	HEIGHT (MM)	CALCULATED COST USD
NICO DRF	108	20	111.6	0.4		105	19	111.6	0.38		NICO DRF	135	20	111.6	0.4		131	19	111.6	0.38		NICO DRF	196	19	111.6	0.38		190	19	111.6	0.38
DISTAL HUMERUS	118	34	56.2	0.68		117	33	56.2	0.66		DISTAL HUMERUS	149	34	56.2	0.68		145	33	56.2	0.66		DISTAL HUMERUS	206	32	56.2	0.64		200	31	56.2	0.62
CALC FX	306	83	90.5	1.66		295	79	90.5	1.58		CALC FX	374	78	90.5	1.56		361	75	90.5	1.5		CALC FX	572	77	90.5	1.54		519	74	90.5	1.48
SPINE TUMOR	1060	336	108.7	6.72		1038	328	108.7	6.56		SPINE TUMOR	1352	346	108.7	6.92		1333	342	108.7	6.84		SPINE TUMOR	1838	316	108.7	6.32		1806	312	108.7	6.24
PILON FX	259	76	88.7	1.52		254	74	88.7	1.48		PILON FX	321	75	88.7	1.5		318	75	88.7	1.5		PILON FX	475	76	88.7	1.52		464	74	88.7	1.48
TIBIAL PLATEAU FX	793	195	116.9	3.9		783	194	116.9	3.88		TIBIAL PLATEAU FX	984	193	116.9	3.86		957	186	116.9	3.72		TIBIAL PLATEAU FX	1387	177	116.9	3.54		1405	181	116.9	3.62
FEMORAL IT FX	772	237	154.5	4.74		761	233	154.5	4.66		FEMORAL IT FX	965	235	154.5	4.7		952	232	154.5	4.64		FEMORAL IT FX	1373	226	154.5	4.52		1351	223	154.5	4.46
	CURA 20%					CURA 15%						CURA 20%					CURA 15%						CURA 20%					CURA 15%
45 DEGREES	TIME (MIN)	MASS (G)	HEIGHT (MM)	CALCULATED COST USD		TIME (MIN)	MASS (G)	HEIGHT (MM)	CALCULATED COST USD		45 DEGREES	TIME (MIN)	MASS (G)	HEIGHT (MM)	CALCULATED COST USD		TIME (MIN)	MASS (G)	HEIGHT (MM)	CALCULATED COST USD		45 DEGREES	TIME (MIN)	MASS (G)	HEIGHT (MM)	CALCULATED COST USD		TIME (MIN)	MASS (G)	HEIGHT (MM)	CALCULATED COST USD
NICO DRF	119	30	92.7	0.6		116	29	92.7	0.58		NICO DRF	146	29	92.7	0.58		143	28	92.7	0.56		NICO DRF	186	23	92.7	0.46		182	23	92.7	0.46
DISTAL HUMERUS	154	44	46.8	0.88		149	42	46.8	0.84		DISTAL HUMERUS	185	42	46.8	0.84		181	41	46.8	0.82		DISTAL HUMERUS	240	37	46.8	0.74		232	36	46.8	0.72
CALC FX	322	92	78	1.84		312	89	78	1.78		CALC FX	412	93	78	1.86		399	90	78	1.8		CALC FX	550	84	78	1.68		565	81	78	1.62
SPINE TUMOR	1448	544	143.2	10.88		1419	545	143.2	10.9		SPINE TUMOR	1763	536	143.2	10.72		1759	537	143.2	10.74		SPINE TUMOR	2312	465	143.2	9.3		2312	470	143.2	9.4
PILON FX	349	115	78.2	2.3		347	115	78.2	2.3		PILON FX	438	116	78.2	2.32		429	113	78.2	2.26		PILON FX	575	103	78.2	2.06		564	101	78.2	2.02
TIBIAL PLATEAU FX	898	238	127.5	4.76		889	236	127.5	4.72		TIBIAL PLATEAU FX	1131	239	127.5	4.78		1118	236	127.5	4.72		TIBIAL PLATEAU FX	1586	223	127.5	4.46		1570	221	127.5	4.42
FEMORAL IT FX	962	315	108.6	6.3		960	315	108.6	6.3		FEMORAL IT FX	1228	330	108.6	6.6		1209	325	108.6	6.5		FEMORAL IT FX	1575	276	108.6	5.52		1609	272	108.6	5.44
