# Supplementary material for: Comparing cost and print time estimates for six commercially-available 3D printers obtained through slicing software for clinically relevant anatomical models
Source: 3D Print Med. 2021 Jan 6;7:1. doi: 10.1186/s41205-020-00091-4 (PMC7786189; doi:10.1186/s41205-020-00091-4)
Supplement: Supplementary file 2 — Additional file 2. Appendix B. [file 41205_2020_91_MOESM2_ESM.zip]

Archive with 2 entries (2 files):
- Appendix A.xlsx
- Appendix B (1).xlsx
