# Supplementary material for: Comparing cost and print time estimates for six commercially-available 3D printers obtained through slicing software for clinically relevant anatomical models
Source: 3D Print Med. 2021 Jan 6;7:1. doi: 10.1186/s41205-020-00091-4 (PMC7786189; doi:10.1186/s41205-020-00091-4)
Supplement: Supplementary file 2 — Additional file 2. Appendix B. [file 41205_2020_91_MOESM2_ESM.zip › Appendix B (1).xlsx]

## Sheet: Sheet1
DEFAULT PRINT SPEED SETTINGS FOR FDM PRINTERS
PrusaSlicer 2.2.0	0.15mm SPEED @MK3
	Speed
Perimeters	60 mm/s
Small perimeters	25 mm/s or %
External perimeters	35 mm/s or %
Infill	200 mm/s
Solid infill	200 mm/s or %
Top solid infill	50 mm/s or %
Support material	50 mm/s
Support material interface	1
Bridges	30 mm/s
Gap fill	40 mm/s
Travel	180 mm/s
First layer speed	20 mm/s or %
Number of perimeters	2
PrusaSlicer 2.2.0	0.20mm SPEED @MK3
	Speed
Perimeters	60 mm/s
Small perimeters	25 mm/s or %
External perimeters	35 mm/s or %
Infill	200 mm/s
Solid infill	200 mm/s or %
Top solid infill	50 mm/s or %
Support material	50 mm/s
Support material interface	1
Bridges	30 mm/s
Gap fill	40 mm/s
Travel	180 mm/s
First layer speed	20 mm/s or %
Number of perimeters	2
PrusaSlicer 2.2.0	0.30mm DRAFT @MK3
	Speed
Perimeters	50 mm/s
Small perimeters	30 mm/s or %
External perimeters	35 mm/s or %
Infill	85 mm/s or %
Solid infill	80 mm/s or %
Top solid infill	40 mm/s or %
Support material	45 mm/s
Support material interface	1
Bridges	30 mm/s
Gap fill	40 mm/s
Travel	180 mm/s
First layer speed	20 mm/s or %
Number of perimeters	2
Cura LulzBot Edition 3.6.20	All layer heights
	Speed
Print speed	60 mm/s
Infill speed	40 mm/s
Wall speed	30 mm/s
Outer wall speed	30 mm/s
Inner wall speed	35 mm/s
Top/Bottom speed	30 mm/s
Travel speed	175 mm/s
Initial layer speed	15 mm/s
initial layer print speed	15 mm/s
Initial layer travel speed	43.75 mm/s
Skirt/Brim speed	15 mm/s
Maximum Z speed	0 mm/s
Number of slower layers	2
Wall thickness	1 mm
Number of perimeters	2
GrabCAD Print - Version 1.43
Unable to change print speed
